# Supplementary material for: High-Coverage UHPLC-MS/MS Analysis of 67 Mycotoxins in Plasma for Male Infertility Exposure Studies
Source: Toxics. 2024 May 28;12(6):395. doi: 10.3390/toxics12060395 (PMC11209182; doi:10.3390/toxics12060395)
Supplement: Supplementary file 1 [file toxics-12-00395-s001.zip]

Archive with 1 entries (1 files):
- toxics-2972439-supplementary.pdf
